# Supplementary material for: Synergistic Improvement in Wheat Yield, Water and Nitrogen Use Efficiency in Wheat–Maize Rotation Systems: A Meta-Analysis of Multidimensional Agricultural Practices
Source: Plants (Basel). 2026 Feb 15;15(4):617. doi: 10.3390/plants15040617 (PMC12944248; doi:10.3390/plants15040617)
Supplement: Supplementary file 1 [file plants-15-00617-s001.zip]

Archive with 1 entries (1 files):
- plants-4126637-supplementary.pdf
